# Supplementary material for: Low Intensity Shockwave Treatment Modulates Macrophage Functions Beneficial to Healing Chronic Wounds
Source: Int J Mol Sci. 2021 Jul 22;22(15):7844. doi: 10.3390/ijms22157844 (PMC8346032; doi:10.3390/ijms22157844)
Supplement: Supplementary file 1 [file ijms-22-07844-s001.zip]

Archive with 1 entries (1 files):
- ijms-1289635-supplementary.pdf
